# Supplementary material for: Probiotic Bacillus pumilus LV149 enhances gut repair, modulates microbiota, and alters transcriptome in DSS-induced colitis mice
Source: Front Microbiol. 2025 Jan 7;15:1507979. doi: 10.3389/fmicb.2024.1507979 (PMC11753000; doi:10.3389/fmicb.2024.1507979)
Supplement: Supplementary file 1 [file Table_1.XLSX]

## Sheet: Sheet1
Gene name	Primer name	sequence
Cxcl3	Cxcl3-F	GCCACTCTCAAGGATGGTCAAGAAG
	Cxcl3-R	GGACTTGCCGCTCTTCAGTATCTTC
Cxcl5	Cxcl5-F	TGCGTTGTGTTTGCTTAACCGTAAC
	Cxcl5-R	TGACTTCCACCGTAGGGCACTG
Pdgfa	Pdgfa-F	CTCCTCGGCTGCGGATACCTC
	Pdgfa-R	CGGATGCTGTGGATCTGACTTCG
Stat3	Stat3-F	GCGGAGAAGCATTGTGAGTGAG
	Stat3-R	AGACGGTCCAGGCAGATGTTG
GAPDH	GAPDH-F	AGGTCGGTGTGAACGGATTTG
	GAPDH-R	TGTAGACCATGTAGTTGAGGTCA
Ccnd1	CCND1-F	TCTCCGCCCGCCTCTCC
	CCND1-R	CCAGCCTCTTCCTCCACTTCC
