# Supplementary material for: Probiotic Bacillus pumilus LV149 enhances gut repair, modulates microbiota, and alters transcriptome in DSS-induced colitis mice
Source: Front Microbiol. 2025 Jan 7;15:1507979. doi: 10.3389/fmicb.2024.1507979 (PMC11753000; doi:10.3389/fmicb.2024.1507979)
Supplement: Supplementary file 2 [file Table_2.XLSX]

## Sheet: Sheet1
Sample ID	Total_Reads	Total_Bases	N Reads%	Q20%	Q30%	GC%
TC1	34585628	5108793801	0.42	98.75	95.27	49.94
TC2	33496106	4958017099	0.58	98.61	94.78	49.56
TC3	35260116	5208891110	0.47	98.67	95.01	49.08
TC4	36360730	5372143919	0.59	98.66	94.9	49.57
TD1	34161876	4871681222	0.82	98.85	95.68	39.29
TD2	25518362	3701047793	1.29	98.53	94.43	39.27
TD3	26736824	3739985564	0.76	98.1	93.18	40.1
TD4	28905010	4095418274	1.15	98.57	94.78	40.07
TL1	40111462	5907707869	0.44	99.26	97.13	48.43
TL2	42084980	6232272201	0.55	99.25	97.09	48.12
TL3	32991102	4885932863	0.66	99.14	96.61	48.03
TL4	40746102	6022191406	0.49	99.31	97.35	48.26
TH1	41808908	6191067238	0.38	99.13	96.6	48.35
TH2	43204354	6393848269	0.5	99.24	97.06	48.5
TH3	48266366	7183412951	0.34	99.14	96.78	47.93
TH4	45576470	6687800276	0.47	99.2	96.88	48.6
						46.4438
