# Supplementary material for: Probiotic Bacillus pumilus LV149 enhances gut repair, modulates microbiota, and alters transcriptome in DSS-induced colitis mice
Source: Front Microbiol. 2025 Jan 7;15:1507979. doi: 10.3389/fmicb.2024.1507979 (PMC11753000; doi:10.3389/fmicb.2024.1507979)
Supplement: Supplementary file 3 [file Table_3.XLSX]

## Sheet: Sheet1
SampleID	Clean_Reads	Mapped_Reads	Mapped Rate (%)
TC1	34585628	28661109	82.87
TC2	33496106	27125146	80.98
TC3	35260116	28493699	80.81
TC4	36360730	29561273	81.3
TL1	40111462	39224998	97.79
TL2	42084980	40936060	97.27
TL3	32991102	32143230	97.43
TL4	40746102	39715225	97.47
TH1	41808908	40868207	97.75
TH2	43204354	42253858	97.8
TH4	45576470	44364135	97.34
TH6	48266366	47223812	97.84
TD1	34161876	28470507	83.34
TD2	25518362	21381835	83.79
TD3	28905010	24092325	83.35
TD4	26736824	22132742	82.78
