# Supplementary material for: Probiotic Bacillus pumilus LV149 enhances gut repair, modulates microbiota, and alters transcriptome in DSS-induced colitis mice
Source: Front Microbiol. 2025 Jan 7;15:1507979. doi: 10.3389/fmicb.2024.1507979 (PMC11753000; doi:10.3389/fmicb.2024.1507979)
Supplement: Supplementary file 4 [file Table_4.XLSX]

## Sheet: Sheet1
GeneID	DSS FPKM	LV149-L FPKM	logFC	Type	Pvalue	FDR	name	description
ENSMUSG00000000869	0.725	0.055	-3.69647	down	2.04e-05	0.000289615	Il4	interleukin 4
ENSMUSG00000017737	3.81525	1.814	-1.07219	down	0.00467476	0.0259144	Mmp9	matrix metallopeptidase 9
ENSMUSG00000025746	3.96575	1.40125	-1.50021	down	0.00144367	0.00991611	Il6	interleukin 6
ENSMUSG00000026166	8.50075	1.12825	-2.91239	down	2.65e-06	4.98e-05	Ccl20	chemokine (C-C motif) ligand 20
ENSMUSG00000026822	276.174	45.665	-2.59639	down	8.59e-06	0.000138708	Lcn2	lipocalin 2
ENSMUSG00000027398	15.5542	5.04075	-1.62541	down	0.000751347	0.00575356	Il1b	interleukin 1 beta
ENSMUSG00000029371	149.406	10.2083	-3.8713	down	1.94e-08	8.55e-07	Cxcl5	chemokine (C-X-C motif) ligand 5
ENSMUSG00000029379	5.40325	1.5735	-1.7792	down	0.000552161	0.00440519	Cxcl3	chemokine (C-X-C motif) ligand 3
ENSMUSG00000029380	24.3357	6.26425	-1.95769	down	0.000213547	0.00209542	Cxcl1	chemokine (C-X-C motif) ligand 1
ENSMUSG00000032487	10.9282	4.534	-1.26902	down	0.00352025	0.0207193	Ptgs2	prostaglandin-endoperoxide synthase 2
ENSMUSG00000037790	1.92825	0	-10.9138	down	1.71e-05	0.00024691	Defb7	defensin beta 7
ENSMUSG00000038067	7.0865	2.1945	-1.69073	down	0.000838298	0.00635027	Csf3	colony stimulating factor 3 (granulocyte)
ENSMUSG00000041872	1.652	0.038	-5.40547	down	1.85e-10	1.92e-08	Il17f	interleukin 17F
ENSMUSG00000043613	83.624	23.2828	-1.84461	down	0.000335316	0.00294974	Mmp3	matrix metallopeptidase 3
ENSMUSG00000050578	31.4877	9.63975	-1.70762	down	0.000628016	0.00492941	Mmp13	matrix metallopeptidase 13
ENSMUSG00000056501	73.9783	11.1877	-2.72507	down	3.15e-06	5.81e-05	Cebpb	CCAAT/enhancer binding protein (C/EBP), beta
ENSMUSG00000058427	8.39975	2.54775	-1.72073	down	0.000581327	0.00460546	Cxcl2	chemokine (C-X-C motif) ligand 2
ENSMUSG00000059230	1.099	0	-10.1033	down	2.4e-05	0.000328647	Defb4	defensin beta 4
ENSMUSG00000030281	1.6995	31.769	4.22363	up	0.000138709	0.00144814	Il17rc	interleukin 17 receptor C
ENSMUSG00000031628	3.62125	42.1275	3.53984	up	0.00438765	0.0245969	Casp3	caspase 3
ENSMUSG00000031780	0	1.19775	10.2273	up	0.00559469	0.0301219	Ccl17	chemokine (C-C motif) ligand 17
ENSMUSG00000063065	10.3622	193.247	4.2209	up	0.000193706	0.00192573	Mapk3	mitogen-activated protein kinase 3
ENSMUSG00000079164	16.4295	0.0144923	4.67387	up	2.94364e-05	0.000392999	Tlr5	toll-like receptor 5
ENSMUSG00000030516	3.28775	30.011	3.19032	up	9.48079e-16	4.48797e-13	ZO-1	zonula occludens-1
ENSMUSG00000021638	2.72825	24.0437	3.13961	up	1.14568e-09	1.13578e-07	Ocln	occludin
ENSMUSG00000022512	0.807	5.03	2.63992	up	9.51646e-09	7.66784e-07	Cldn1	claudin 1
