# Supplementary material for: Probiotic Bacillus pumilus LV149 enhances gut repair, modulates microbiota, and alters transcriptome in DSS-induced colitis mice
Source: Front Microbiol. 2025 Jan 7;15:1507979. doi: 10.3389/fmicb.2024.1507979 (PMC11753000; doi:10.3389/fmicb.2024.1507979)
Supplement: Supplementary file 5 [file Table_5.XLSX]

## Sheet: Sheet1
GeneID	DSS FPKM	LV149-H FPKM	logFC	Type	Pvalue	FDR	name	description
ENSMUSG00000001729	4.402	59.789	3.76335	up	0.00396356	0.0250258	Akt1	thymoma viral proto-oncogene 1
ENSMUSG00000004040	6.28125	67.6645	3.42907	up	0.00948241	0.0494607	Stat3	signal transducer and activator of transcription 3
ENSMUSG00000029711	0.76625	16.0935	4.39073	up	0.00334734	0.0217278	Epo	erythropoietin
ENSMUSG00000031834	0.877	13.3235	3.92372	up	0.000663398	0.00555491	Pik3r2	phosphoinositide-3-kinase regulatory subunit 2
ENSMUSG00000032089	0.665	10.447	3.97156	up	0.00135478	0.00996998	Il10ra	interleukin 10 receptor, alpha
ENSMUSG00000032175	0.67025	7.63	3.50695	up	0.00708701	0.0403595	Tyk2	tyrosine kinase 2
ENSMUSG00000033467	0.88225	11.2263	3.66804	up	0.00602105	0.0351996	Crlf2	cytokine receptor-like factor 2
ENSMUSG00000037157	0.48175	8.77175	4.18368	up	0.00124606	0.00925973	Il22ra1	interleukin 22 receptor, alpha 1
ENSMUSG00000070348	3.02	33.2052	3.45836	up	0.00434302	0.02683	Ccnd1	cyclin D1
ENSMUSG00000000869	0.725	0.2105	-1.77931	down	0.00112093	0.008528	Il4	interleukin 4
ENSMUSG00000006389	0.646	0.02325	-4.73771	down	1.17547e-09	7.81404e-08	Mpl	myeloproliferative leukemia virus oncogene
ENSMUSG00000018914	0.3375	0	-8.40301	down	0.00823799	0.0439896	Il3	interleukin 3
ENSMUSG00000025856	42.892	12.7542	-1.74965	down	1.68199e-05	0.000245441	Pdgfa	platelet derived growth factor, alpha
ENSMUSG00000059128	0.759	0	-9.56986	down	3.41064e-05	0.000454005	Ifnl2	interferon lambda 2
ENSMUSG00000060034	1.10325	0.047	-4.52389	down	2.80285e-10	2.31382e-08	Ctf2	cardiotrophin 2
ENSMUSG00000062201	0.561	0	-9.13443	down	3.41064e-05	0.000454005	Prl3d3	prolactin family 3, subfamily d, member 3
ENSMUSG00000096682	0.3725	0	-8.54496	down	0.00823799	0.0439896	Ifna5	interferon alpha 5
ENSMUSG00000101252	0.3725	0	-8.54496	down	0.00823799	0.0439896	Ifna6	interferon alpha 6
ENSMUSG00000040522	0.31125	5.22225	4.06417	up	0.000556122	0.00474001	Tlr8	toll-like receptor 8
ENSMUSG00000045322	0.0895	2.82575	4.96508	up	0.000112697	0.00125316	Tlr9	toll-like receptor 9
ENSMUSG00000030516	3.28775	32.2687	3.29497	up	1.4e-16	1.02e-13	ZO-1	zonula occludens-1
ENSMUSG00000022512	0.807	6.66175	3.04526	up	5.64e-10	6.14e-08	Cldn1	claudin 1
ENSMUSG00000021638	2.72825	22.9075	3.06977	up	6.73e-10	7.24e-08	Ocln	occludin
